# Supplementary material for: Prediction of remaining useful life (RUL) of Komatsu excavator under reliability analysis in the Weibull-frailty model
Source: PLoS One. 2020 Jul 15;15(7):e0236128. doi: 10.1371/journal.pone.0236128 (PMC7363100; doi:10.1371/journal.pone.0236128)
Supplement: S1 Data — (XLSX) [file pone.0236128.s001.xlsx]

## Sheet: TBFs
S1. Gathered data in relation to the type of time between failures (TBF)
Raw No.	No. Filure	TBF(Hr)	Status	Shift	Rock Type	Truck Type	Precipitation(mm)	Temperature(C0)	Weather condition			TBF(Hr)	Status	Shift	Rock Type	Truck Type	Precipitation(mm)	Temperature(C0)	Weather condition
26	1	149	f	a	2	0	1.35714	-4.87143	2		1	149	1	1	2	0	1.35714	-4.87143	2
38	2	76	f	c	3	1	0	-7.76667	4		3	76	1	3	3	1	0	-7.76667	4
41	3	18	f	c	3	1	0	-4.4	4		3	18	1	3	3	1	0	-4.4	4
44	4	18	f	c	3	1	0	-1	4		3	18	1	3	3	1	0	-1	4
65	5	127.5	f	c	2	1	0	1.85	4		3	127.5	1	3	2	1	0	1.85	4
71	6	32	f	c	3	1	0	-0.3	4		3	32	1	3	3	1	0	-0.3	4
97	7	420.5	f	c	3	1	1.91429	-0.0428571	2		3	420.5	1	3	3	1	1.91429	-0.0428571	2
99	8	11.5	f	b	3	1	18.1	-3.6	2		2	11.5	1	2	3	1	18.1	-3.6	2
122	9	156.5	f	c	2	1	0.771429	-0.214286	3		3	156.5	1	3	2	1	0.771429	-0.214286	3
134	10	67.5	s	b	2	1	0.45	0.425	3		2	67.5	0	2	2	1	0.45	0.425	3
140	11	26	s	a	2	1	0.025	3.975	2		1	26	0	1	2	1	0.025	3.975	2
147	12	33	f	a	3	1	0.933333	4.26667	3		1	33	1	1	3	1	0.933333	4.26667	3
149	13	14	s	c	2	0	0.933333	4.26667	3		3	14	0	3	2	0	0.933333	4.26667	3
150	14	2.5	s	a	3	2	1.3	3.5	3		1	2.5	0	1	3	2	1.3	3.5	3
152	15	9	s	a	3	1	0	0.3	3		1	9	0	1	3	1	0	0.3	3
168	16	75.5	f	c	3	1	0	1.56667	3		3	75.5	1	3	3	1	0	1.56667	3
180	17	62	f	c	2	0	0	4.5	3		3	62	1	3	2	0	0	4.5	3
183	18	20	f	c	2	1	2.4	-2	2		3	20	1	3	2	1	2.4	-2	2
206	19	139.5	f	a	2	2	0.355556	7.61111	4		1	139.5	1	1	2	2	0.355556	7.61111	4
213	20	34.5	f	c	2	0	0	8.5	4		3	34.5	1	3	2	0	0	8.5	4
216	21	18	f	c	3	1	0	10.1	3		3	18	1	3	3	1	0	10.1	3
231	22	82	f	c	3	1	4.4	4.4	4		3	82	1	3	3	1	4.4	4.4	4
234	23	18	f	c	3	1	0	6	4		3	18	1	3	3	1	0	6	4
238	24	17.5	f	c	3	1	0	7.6	2		3	17.5	1	3	3	1	0	7.6	2
245	25	39	s	c	2	1	1.55	1.65	2		3	39	0	3	2	1	1.55	1.65	2
247	26	5	f	c	2	0	0	1.6	4		3	5	1	3	2	0	0	1.6	4
255	27	51	f	a	2	2	0	5.2	4		1	51	1	1	2	2	0	5.2	4
296	28	250.5	s	c	2	2	2.01818	4.05455	1		3	250.5	0	3	2	2	2.01818	4.05455	1
303	29	41.5	f	a	2	1	5.625	3.375	4		1	41.5	1	1	2	1	5.625	3.375	4
311	30	40.5	s	a	2	1	1.25	8.5	2		1	40.5	0	1	2	1	1.25	8.5	2
322	31	68.5	f	c	2	1	7.56667	6.16667	2		3	68.5	1	3	2	1	7.56667	6.16667	2
360	32	258.5	f	c	2	2	3.89167	8.29167	2		3	258.5	1	3	2	2	3.89167	8.29167	2
385	33	170.5	f	b	2	0	2.82222	8.75556	3		2	170.5	1	2	2	0	2.82222	8.75556	3
428	34	261	f	c	3	1	1.49167	17.6167	2		3	261	1	3	3	1	1.49167	17.6167	2
432	35	26.5	f	b	2	2	0.9	21.15	1		2	26.5	1	2	2	2	0.9	21.15	1
471	36	264.5	f	c	3	1	2.73333	18.8333	4		3	264.5	1	3	3	1	2.73333	18.8333	4
476	37	16.5	f	c	3	0	0.7	11.8	4		3	16.5	1	3	3	0	0.7	11.8	4
479	38	14	f	b	3	1	0.5	14	3		2	14	1	2	3	1	0.5	14	3
482	39	18	f	b	3	1	0	22.8	3		2	18	1	2	3	1	0	22.8	3
489	40	42	f	b	3	1	2	18.35	4		2	42	1	2	3	1	2	18.35	4
494	41	29.5	f	a	3	1	0	12.05	3		1	29.5	1	1	3	1	0	12.05	3
515	42	115	f	b	2	1	0	11.6	4		2	115	1	2	2	1	0	11.6	4
519	43	21	f	b	2	1	0	13.7	4		2	21	1	2	2	1	0	13.7	4
534	44	85	f	b	2	2	0	12.525	4		2	85	1	2	2	2	0	12.525	4
538	45	17.5	f	b	3	0	0	8.4	4		2	17.5	1	2	3	0	0	8.4	4
565	46	152.5	f	c	3	0	0	12.5857	3		3	152.5	1	3	3	0	0	12.5857	3
614	47	318.5	f	a	2	1	1.7625	14.0187	4		1	318.5	1	1	2	1	1.7625	14.0187	4
618	48	27	f	b	2	1	0	19	4		2	27	1	2	2	1	0	19	4
648	49	205	f	a	2	1	0	17.67	2		1	205	1	1	2	1	0	17.67	2
653	50	31.5	f	c	2	1	0	14.89	4		3	31.5	1	3	2	1	0	14.89	4
661	51	45.5	f	a	2	1	0	14.9667	1		1	45.5	1	1	2	1	0	14.9667	1
663	52	12.5	f	c	2	0	0	14.9667	1		3	12.5	1	3	2	0	0	14.9667	1
673	53	46.5	f	a	2	1	0.6	10.1	1		1	46.5	1	1	2	1	0.6	10.1	1
694	54	144	f	c	2	1	0.766667	12.5833	3		3	144	1	3	2	1	0.766667	12.5833	3
728	55	232.05	s	c	2	0	0.873333	12.6667	3		3	232.05	0	3	2	0	0.873333	12.6667	3
736	56	48	s	a	3	1	0	15.06	4		1	48	0	1	3	1	0	15.06	4
760	57	111.5	f	c	2	1	0	14.24	4		3	111.5	1	3	2	1	0	14.24	4
764	58	20.5	f	c	2	1	0	18.025	3		3	20.5	1	3	2	1	0	18.025	3
766	59	11	s	b	2	1	0.1	10.9	3		2	11	0	2	2	1	0.1	10.9	3
769	60	11	f	b	2	1	1.6	9.5	3		2	11	1	2	2	1	1.6	9.5	3
