# Supplementary material for: Prediction of remaining useful life (RUL) of Komatsu excavator under reliability analysis in the Weibull-frailty model
Source: PLoS One. 2020 Jul 15;15(7):e0236128. doi: 10.1371/journal.pone.0236128 (PMC7363100; doi:10.1371/journal.pone.0236128)
Supplement: S2 Data — (XLSX) [file pone.0236128.s002.xlsx]

## Sheet: Weather Condition
S2. Weather conditions recorded for working hours of the Komatsu excavator from the beginning of February 2018 to the end of September 2018.
Sky Condition		Rain (mm)	Rel.Humidity (%)			Temperature(oC)
															Sky Condition-TBF	Sky Condition-TTR		TBFs Raw No.	Data Code	Rain (mm)	Temperature(°C)	Sky Condition		TTRs Raw No.	Data Code	Rain (mm)	Temperature(°C)	Sky Condition			Sky Condition-Rate	Code
Rate	Type	Sum	Avr	Max	Min	Avr	Max	Min	Date	Data Code	Raw	Rain (mm)-Sum	Temperature(°C)-Sum		Overcast	Overcast		26	961108	1.35714	-4.87143	#REF!		26	961108	0.3	-12.6	#REF!			Sunny & Clear	4
2/8	Semi - Cloudy	0	55.7	99.9	23	0.1	4.1	-4.7	2018.02.01	961101	1	0	0.1		Sunny & Clear	Sunny & Clear		38	961111	0	-7.76667	#REF!		38	961111	0	-5.7	#REF!			Semi - Cloudy	3
8/8	Overcast	0	39	57.3	25.8	0.2	2.7	-2.2	2018.02.02	961102	2	0	0.3		Sunny & Clear	Sunny & Clear		41	961112	0	-4.4	#REF!		41	961112	0	-4.4	#REF!			Overcast	2
6/8	Semi - Cloudy	0	61.4	73.4	47.7	-1.4	0.8	-4.7	2018.02.03	961103	3	0	-1.1		Sunny & Clear	Sunny & Clear		44	961113	0	-1	#REF!		44	961113	0	-1	#REF!			Dense fog	1
2/8	Semi - Cloudy	0	89.7	99.9	69.7	-0.7	3.4	-3.6	2018.02.04	961104	4	0	-1.8		Sunny & Clear	Sunny & Clear		65	961119	0	1.85	#REF!		65	961119	0	-0.5	#REF!
8/8	Overcast	0.3	99.7	99.9	98.9	-2.3	1	-5.7	2018.02.05	961105	5	0.3	-4.1		Sunny & Clear	Sunny & Clear		71	961121	0	-0.3	#REF!		71	961121	0	-1.1	#REF!
	Overcast	7	99.8	99.9	98.9	-7.9	-5.1	-9.5	2018.02.06	961106	6	7.3	-12		Overcast	Overcast		97	961128	1.91429	-0.0428571	#REF!		97	961128	0.3	0.5	#REF!
8/8	Overcast	1.9	99.7	99.9	99	-9.4	-6.7	-11.8	2018.02.07	961107	7	9.2	-21.4		Overcast	Overcast		99	961129	18.1	-3.6	#REF!		99	961129	18.1	-3.6	#REF!
8/8	Overcast	0.3	97.2	99.8	68.6	-12.6	-7.6	-15.8	2018.02.08	961108	8	9.5	-34		Semi - Cloudy	Semi - Cloudy		122	961206	0.771429	-0.214286	#REF!		122	961206	0	-1	#REF!
	Sunny & Clear	0	27.7	75.1	10.9	-9.5	-1.5	-16.8	2018.02.09	961109	9	9.5	-43.5		Semi - Cloudy	Semi - Cloudy		134	961210	0.45	0.425	#REF!		135	961212	0	6.9	#REF!
	Sunny & Clear	0	50.4	85.3	20.9	-8.1	-3	-11.6	2018.02.10	961110	10	9.5	-51.6		Overcast	Overcast		140	961214	0.025	3.975	#REF!		141	961215	2.8	2.8	#REF!
	Sunny & Clear	0	76.1	98.6	53.2	-5.7	-1	-9.8	2018.02.11	961111	11	9.5	-57.3		Semi - Cloudy	Semi - Cloudy		147	961217	0.933333	4.26667	#REF!		147	961217	0	5.8	#REF!
	Sunny & Clear	0	68.3	87.6	47.7	-4.4	-1.5	-6.8	2018.02.12	961112	12	9.5	-61.7		Semi - Cloudy	Semi - Cloudy		149	961217	0.933333	4.26667	#REF!		150	961218	1.3	3.5	#REF!
	Sunny & Clear	0	34	58	21.7	-1	4.6	-5.8	2018.02.13	961113	13	9.5	-62.7		Semi - Cloudy	Semi - Cloudy		150	961218	1.3	3.5	#REF!		151	961218	1.3	3.5	#REF!
4/8	Semi - Cloudy	0	34.2	48.4	22.5	0.6	7.7	-3.7	2018.02.14	961114	14	9.5	-62.1		Semi - Cloudy	Semi - Cloudy		152	961219	0	0.3	#REF!		152	961219	0	0.3	#REF!
8/8	Overcast	0	46.4	68.5	26.2	2.1	7.5	-2	2018.02.15	961115	15	9.5	-60		Semi - Cloudy	Semi - Cloudy		168	961222	0	1.56667	#REF!		168	961222	0	2.6	#REF!
	Sunny & Clear	0	55.5	73.7	37.8	4.8	8.4	0.9	2018.02.16	961116	16	9.5	-55.2		Semi - Cloudy	Semi - Cloudy		180	961225	0	4.5	#REF!		180	961225	0	3.8	#REF!
	Sunny & Clear	0	55	68.4	37.9	3.4	7.2	0.6	2018.02.17	961117	17	9.5	-51.8		Overcast	Overcast		183	961226	2.4	-2	#REF!		183	961226	2.4	-2	#REF!
	Sunny & Clear	0	70.7	90.3	52.1	0.7	4.9	-2.6	2018.02.18	961118	18	9.5	-51.1		Sunny & Clear	Sunny & Clear		206	970106	0.355556	7.61111	#REF!		206	970106	0	6.8	#REF!
	Sunny & Clear	0	74.5	89.8	55	-0.5	4.9	-4.1	2018.02.19	961119	19	9.5	-51.6		Sunny & Clear	Sunny & Clear		213	970107	0	8.5	#REF!		213	970107	0	8.5	#REF!
	Sunny & Clear	0	57.7	87.3	37.3	0.5	5.9	-3	2018.02.20	961120	20	9.5	-51.1		Semi - Cloudy	Semi - Cloudy		216	970108	0	10.1	#REF!		216	970108	0	10.1	#REF!
	Sunny & Clear	0	74.8	99.9	47.5	-1.1	3.2	-5.5	2018.02.21	961121	21	9.5	-52.2		Sunny & Clear	Sunny & Clear		231	970112	4.4	4.4	#REF!		231	970112	0	0.4	#REF!
4/8	Semi - Cloudy	0	66.9	99.9	34.6	1.3	6.9	-5.4	2018.02.22	961122	22	9.5	-50.9		Sunny & Clear	Sunny & Clear		234	970113	0	6	#REF!		234	970113	0	6	#REF!
8/8	Overcast	0.5	99.6	99.9	84.5	1.2	3.5	0.1	2018.02.23	961123	23	10	-49.7		Overcast	Overcast		238	970114	0	7.6	#REF!		238	970114	0	7.6	#REF!
8/8	Overcast	10	99.9	99.9	99.1	-0.3	1.1	-3.6	2018.02.24	961124	24	20	-50		Overcast	Sunny & Clear		245	970116	1.55	1.65	#REF!		246	970117	0	1.6	#REF!
	Semi - Cloudy	2.6	96.2	99.9	73.9	-2.5	2.5	-4.8	2018.02.25	961125	25	22.6	-52.5		Sunny & Clear	Sunny & Clear		247	970117	0	1.6	#REF!		247	970117	0	1.6	#REF!
	Semi - Cloudy	0	85.9	99.4	63.3	-0.9	2.9	-3.6	2018.02.26	961126	26	22.6	-53.4		Sunny & Clear	Sunny & Clear		255	970120	0	5.2	#REF!		255	970120	0	3.8	#REF!
	Semi - Cloudy	0	77.9	99.9	55.7	0.4	4.7	-3	2018.02.27	961127	27	22.6	-53		Dense fog	Dense fog		296	970131	2.01818	4.05455	#REF!		297	970202	6.1	4.3	#REF!
8/8	Overcast	0.3	99.9	99.9	99.9	0.5	2	-0.5	2018.02.28	961128	28	22.9	-52.5		Sunny & Clear	Sunny & Clear		303	970204	5.625	3.375	#REF!		303	970204	0	6.4	#REF!
8/8	Overcast	18.1	99.9	99.9	99.1	-3.6	0.8	-7.5	2018.03.01	961129	29	41	-56.1		Overcast	Overcast		311	970206	1.25	8.5	#REF!		312	970206	2.5	8.4	#REF!
8/8	Overcast	3.1	99.9	99.9	99.1	1.9	-4.4	-7.4	2018.03.02	961130	30	44.1	-54.2		Overcast	Overcast		322	970209	7.56667	6.16667	#REF!		322	970209	4	5.2	#REF!
	Overcast	0	84.6	99.9	55.2	-1.6	3.7	-6.2	2018.03.03	961201	31	44.1	-55.8		Overcast	Overcast		360	970221	3.89167	8.29167	#REF!		360	970221	10.9	7.7	#REF!
7/8	Semi - Cloudy	0	92.7	99.4	70.6	-0.6	2.7	-3.2	2018.03.04	961202	32	44.1	-56.4		Semi - Cloudy	Semi - Cloudy		385	970230	2.82222	8.75556	#REF!		385	970230	6.9	12.2	#REF!
8/8	Overcast	2.2	99.2	99.9	85.6	0.2	4.8	-2.1	2018.03.05	961203	33	46.3	-56.2		Overcast	Overcast		428	970311	1.49167	17.6167	#REF!		428	970311	0	21.5	#REF!
8/8	Overcast	0	96	99.9	72.2	0	5.2	-2.1	2018.03.06	961204	34	46.3	-56.2		Dense fog	Dense fog		432	970313	0.9	21.15	#REF!		432	970313	1.4	21.1	#REF!
5/8	Semi - Cloudy	0.1	99.9	95.6	74.3	-0.4	4.1	-3.7	2018.03.07	961205	35	46.4	-56.6		Sunny & Clear	Sunny & Clear		471	970325	2.73333	18.8333	#REF!		471	970325	6.2	15.7	#REF!
4/8	Semi - Cloudy	0	94.3	99.9	76.8	-1	3.3	-4.1	2018.03.08	961206	36	46.4	-57.6		Sunny & Clear	Sunny & Clear		476	970326	0.7	11.8	#REF!		476	970326	0.7	11.8	#REF!
8/8	Overcast	0.9	98.8	99.9	81.1	-1.2	2.2	-2.6	2018.03.09	961207	37	47.3	-58.8		Semi - Cloudy	Semi - Cloudy		479	970327	0.5	14	#REF!		479	970327	0.5	14	#REF!
8/8	Overcast	0.9	99.5	99.9	92.9	-0.4	3.3	-2.3	2018.03.10	961208	38	48.2	-59.2		Semi - Cloudy	Semi - Cloudy		482	970328	0	22.8	#REF!		482	970328	0	22.8	#REF!
2/8	Semi - Cloudy	0	84.7	99.4	54.7	2	7.1	-1.5	2018.03.11	961209	39	48.2	-57.2		Sunny & Clear	Sunny & Clear		489	970330	2	18.35	#REF!		489	970330	0	17	#REF!
	Semi - Cloudy	0	85.3	99.2	71.3	1.3	4.6	-2.3	2018.03.12	961210	40	48.2	-55.9		Semi - Cloudy	Semi - Cloudy		494	970401	0	12.05	#REF!		494	970401	0	11	#REF!
3/8	Semi - Cloudy	0.1	95.9	99.9	81.8	0.5	4.1	-1.6	2018.03.13	961211	41	48.3	-55.4		Sunny & Clear	Sunny & Clear		515	970406	0	11.6	#REF!		515	970406	0	12	#REF!
5/8	Semi - Cloudy	0	93.8	83.6	64.9	6.9	1.4	-2.2	2018.03.14	961212	42	48.3	-48.5		Sunny & Clear	Sunny & Clear		519	970407	0	13.7	#REF!		519	970407	0	13.7	#REF!
6/8	Semi - Cloudy	0	77.5	94.2	61.6	4	8.4	0.6	2018.03.15	961213	43	48.3	-44.5		Sunny & Clear	Sunny & Clear		534	970411	0	12.525	#REF!		534	970411	0	14	#REF!
8/8	Overcast	0	80.2	97.9	62.3	4.5	7.6	3.2	2018.03.16	961214	44	48.3	-40		Sunny & Clear	Sunny & Clear		538	970412	0	8.4	#REF!		538	970412	0	8.4	#REF!
8/8	Overcast	2.8	94.6	99.9	71.3	2.8	6.8	-0.3	2018.03.17	961215	45	51.1	-37.2		Semi - Cloudy	Semi - Cloudy		565	970419	0	12.5857	#REF!		565	970419	0	9.9	#REF!
3/8	Semi - Cloudy	0	84.8	99.9	67	4.2	7.5	1.1	2018.03.18	961216	46	51.1	-33		Dense fog	Dense fog		614	970504	2.34167	12.5583	#REF!		614	970504	7.5	12.9	#REF!
	Semi - Cloudy	0	75.3	99.1	47.7	5.8	10.7	2	2018.03.19	961217	47	51.1	-27.2		Dense fog	Dense fog		618	970505	#DIV/0!	#DIV/0!	#REF!		618	970505	7.5	12.9	#REF!
5/8	Semi - Cloudy	1.3	82.4	99.9	53.1	3.5	5.9	-0.6	2018.03.20	961218	48	52.4	-23.7		Dense fog	Dense fog		648	970515	#DIV/0!	#DIV/0!	#REF!		648	970515	7.5	12.9	#REF!
6/8	Semi - Cloudy	0	88.8	99.9	69.4	0.3	5.7	-3.1	2018.03.21	961219	49	52.4	-23.4		Dense fog	Dense fog		653	970516	#DIV/0!	#DIV/0!	#REF!		653	970516	7.5	12.9	#REF!
4/8	Semi - Cloudy	0	59.7	84.1	35.184.1	1.3	5.6	-2.4	2018.03.22	961220	50	52.4	-22.1		Dense fog	Dense fog		661	970519	#DIV/0!	#DIV/0!	#REF!		661	970519	7.5	12.9	#REF!
3/8	Semi - Cloudy	0	81	99.9	58.4	0.8	4.7	-2.4	2018.03.23	961221	51	52.4	-21.3		Dense fog	Dense fog		663	970519	#DIV/0!	#DIV/0!	#REF!		663	970519	7.5	12.9	#REF!
	Semi - Cloudy	0	70.9	99.9	48.9	2.6	7.4	-3.2	2018.03.24	961222	52	52.4	-18.7		Dense fog	Dense fog		673	970522	#DIV/0!	#DIV/0!	#REF!		673	970522	7.5	12.9	#REF!
4/8	Semi - Cloudy	0	65.9	83.8	49.2	4.7	8.6	0.6	2018.03.25	961223	53	52.4	-14		Dense fog	Dense fog		694	970528	#DIV/0!	#DIV/0!	#REF!		694	970528	7.5	12.9	#REF!
4/8	Semi - Cloudy	0	65.3	97.1	42	5	9.3	1	2018.03.26	961224	54	52.4	-9		Dense fog	Dense fog		728	970612	#DIV/0!	#DIV/0!	#REF!		729	970614	7.5	12.9	#REF!
	Semi - Cloudy	0	68.4	99.9	78.5	3.8	8	-0.1	2018.03.27	961225	55	52.4	-5.2		Dense fog	Dense fog		736	970617	#DIV/0!	#DIV/0!	#REF!		737	970617	7.5	12.9	#REF!
8/8	Overcast	2.4	99.9	99.9	99.9	-2	0.2	-4	2018.03.28	961226	56	54.8	-7.2		Dense fog	Dense fog		760	970622	#DIV/0!	#DIV/0!	#REF!		760	970622	7.5	12.9	#REF!
	Sunny & Clear	0	70.1	99.9	28.8	4	9.7	-3.2	2018.03.29	961227	57	54.8	-3.2		Dense fog	Dense fog		764	970626	#DIV/0!	#DIV/0!	#REF!		764	970626	7.5	12.9	#REF!
	Semi - Cloudy	0	41.9	51.8	31.7	8.4	13.8	4.4	2018.03.30	961228	58	54.8	5.2		Dense fog	Dense fog		766	970627	#DIV/0!	#DIV/0!	#REF!		767	970627	7.5	12.9	#REF!
	Sunny & Clear	0	45.7	59.5	33.4	9	13.5	5.4	2018.03.31	961229	59	54.8	14.2		Dense fog	Dense fog		769	970628	#DIV/0!	#DIV/0!	#REF!		769	970628	7.5	12.9	#REF!
	Sunny & Clear	0.2	55	99.9	36	7.1	11.9	3.1	2018.04.01	970101	60	55	21.3
5/8	Semi - Cloudy	0	43.8	69.6	28.5	6.5	11.2	2.1	2018.04.02	970102	61	55	27.8
8/8	Overcast	0	41	56	33.2	9.1	13.7	5.6	2018.04.03	970103	62	55	36.9
8/8	Overcast	0	33.7	60.4	22.2	11	15.4	7.9	2018.04.04	970104	63	55	47.9
8/8	Overcast	3	85.4	99.9	50.6	6.6	9.7	3.5	2018.04.05	970105	64	58	54.5
0/8	Sunny & Clear	0	56.7	81.7	25.1	6.8	12	2.7	2018.04.06	970106	65	58	61.3
0/8	Sunny & Clear	0	43.5	64.3	25.6	8.5	14	3.2	2018.04.07	970107	66	58	69.8
3/8	Semi - Cloudy	0	42.8	62	23.8	10.1	14.7	5.8	2018.04.08	970108	67	58	79.9
	Semi - Cloudy	0	57.7	86.2	33.3	11.4	16.4	7.6	2018.04.09	970109	68	58	91.3
	Semi - Cloudy	17.5	92.8	99.9	63.7	5.8	10.3	-0.1	2018.04.10	970110	69	75.5	97.1
8/8	Overcast	0.1	99.9	99.9	99.9	0	3	-2.2	2018.04.11	970111	70	75.6	97.1
0/8	Sunny & Clear	0	99.9	99.9	99.9	0.4	3.5	-2.7	2018.04.12	970112	71	75.6	97.5
	Sunny & Clear	0	63.1	99.9	46.1	6	12.5	0.8	2018.04.13	970113	72	75.6	103.5
8/8	Overcast	0	65	99.9	42.9	7.6	10.9	2.6	2018.04.14	970114	73	75.6	111.1
8/8	Overcast	0	96.5	99.9	36.2	2.6	6.7	-2	2018.04.15	970115	74	75.6	113.7
	Overcast	3.1	99	99.9	87.4	0.7	5.9	-3.9	2018.04.16	970116	75	78.7	114.4
	Sunny & Clear	0	99.9	99.9	99.9	1.6	5.4	-0.4	2018.04.17	970117	76	78.7	116
	Sunny & Clear	0	79.5	99.9	41.8	4.8	9.4	-0.4	2018.04.18	970118	77	78.7	120.8
	Sunny & Clear	0	58.6	99.9	28.3	7	12.1	2.4	2018.04.19	970119	78	78.7	127.8
	Sunny & Clear	0	85	99.9	32.1	3.8	8.3	-0.1	2018.04.20	970120	79	78.7	131.6
8/8	Overcast	0	83.4	99.9	58.2	3.3	9.3	-2.3	2018.04.21	970121	80	78.7	134.9
8/8	Overcast	1.4	71.1	99.9	47.7	8.9	15.2	4.4	2018.04.22	970122	81	80.1	143.8
8/8	Overcast	6.2	92.7	99.9	69.5	7.7	12.7	5.6	2018.04.23	970123	82	86.3	151.5
8/8	Overcast	6.8	99.8	99.9	99	4.4	17.3	3.1	2018.04.24	970124	83	93.1	155.9
8/8	Overcast	3.9	99.9	99.9	99.2	2.4	3.9	0.9	2018.04.25	970125	84	97	158.3
visibility 45m	Dense fog	2.7	99.9	99.9	99.9	-0.7	2.1	-4.5	2018.04.26	970126	85	99.7	157.6
visibility 45m	Dense fog	0	99.9	99.9	99.9	-3.1	0.5	-5.2	2018.04.27	970127	86	99.7	154.5
5/8	Semi - Cloudy	0	82.8	99.9	21.9	0.6	6.7	-4.5	2018.04.28	970128	87	99.7	155.1
38/	Semi - Cloudy	0	76.8	99.9	52	4.4	9.2	-0.4	2018.04.29	970129	88	99.7	159.5
	Semi - Cloudy	1.1	54	99.9	31	8.8	14.6	3.5	2018.04.30	970130	89	100.8	168.3
	Dense fog	0.1	99.9	72.1	39.6	7.9	12.6	4.2	2018.05.01	970131	90	100.9	176.2
visibility 45 m	Dense fog	11.4	99.9	99.9	90.4	0.9	6.1	-2.2	2018.05.02	970201	91	112.3	177.1
visibility 45 m	Dense fog	6.1	99.9	99.9	99.9	4.3	0	-2.5	2018.05.03	970202	92	118.4	181.4
visibility 45 m	Dense fog	5	98.8	99.9	79.4	1.9	6.5	-0.4	2018.05.04	970203	93	123.4	183.3
	Sunny & Clear	0	78.9	99.6	49.3	6.4	11.5	2	2018.05.05	970204	94	123.4	189.7
	Sunny & Clear	0	70.9	99.9	42.1	8.6	14.6	2	2018.05.06	970205	95	123.4	198.3
	Overcast	2.5	99.9	79.8	57.6	8.4	12.6	4.8	2018.05.07	970206	96	125.9	206.7
	Overcast	5.3	98.5	99.9	86.7	5.9	7.2	4.5	2018.05.08	970207	97	131.2	212.6
	Overcast	13.4	95.6	99.9	51.3	7.4	15.3	4.8	2018.05.09	970208	98	144.6	220
	Overcast	4	99.9	99.9	99.7	5.2	6.7	4	2018.05.10	970209	99	148.6	225.2
8/8	Overcast	0.4	99	99.9	74.8	3.5	7.9	1.1	2018.05.11	970210	100	149	228.7
	Overcast	0	86.8	99.9	59	5.1	10.9	0.2	2018.05.12	970211	101	149	233.8
	Overcast	8.8	90.3	99.9	72.8	8.6	13.8	3.9	2018.05.13	970212	102	157.8	242.4
8/8	Overcast	21.5	93	99.9	67.7	10	14.1	7.2	2018.05.14	970213	103	179.3	252.4
8/8	Overcast	0.5	99.9	99.9	99.1	8.3	11.2	6.9	2018.05.15	970214	104	179.8	260.7
8/8	Overcast	0.4	99.8	99.9	95	8.9	12.8	7.3	2018.05.16	970215	105	180.2	269.6
	Overcast	0	95.2	99.9	70.3	9.6	14.3	6.4	2018.05.17	970216	106	180.2	279.2
	Overcast	3.6	70.4	99.5	40.4	11.8	17	7.1	2018.05.18	970217	107	183.8	291
8/8	Overcast	0	92	99.9	70.1	9.7	13	5.7	2018.05.19	970218	108	183.8	300.7
3/8	Semi - Cloudy	0.2	82.3	99.9	50.5	9	13.2	5.7	2018.05.20	970219	109	184	309.7
	Semi - Cloudy	0.4	88.6	99.9	65.9	7.3	11.3	4.3	2018.05.21	970220	110	184.4	317
	Overcast	10.9	92.1	99.9	60.9	7.7	13.4	5.1	2018.05.22	970221	111	195.3	324.7
8/8	Overcast	7.2	98.9	99.9	85.2	6.2	9.9	4.41	2018.05.23	970222	112	202.5	330.9
	Overcast	9.3	99.9	99.9	99.9	5.6	8.96	4.3	2018.05.24	970223	113	211.8	336.5
8/8	Overcast	1.7	99.9	99.9	99.4	8	5.6	4.4	2018.05.25	970224	114	213.5	344.5
8/8	Overcast	0	99.5	99.9	88.6	7	9.8	4.8	2018.05.26	970225	115	213.5	351.5
	Overcast	0	89.1	99.9	63.4	8.1	12.1	4.2	2018.05.27	970226	116	213.5	359.6
	Sunny & Clear	0.3	79	99.5	55.4	9.1	14.2	5.3	2018.05.28	970227	117	213.8	368.7
0/8	Sunny & Clear	0	58.8	99.1	20.4	10.5	15	6.3	2018.05.29	970228	118	213.8	379.2
3/8	Semi - Cloudy	0	68.5	99.9	35.6	12.1	17.4	7.9	2018.05.30	970229	119	213.8	391.3
3/8	Semi - Cloudy	6.9	75.7	99.9	41.2	12.2	18.8	7	2018.05.31	970230	120	220.7	403.5
8/8	Overcast	0.3	85.4	99.9	54.3	11.9	17.3	8.1	2018.06.01	970231	121	221	415.4
8/8	Overcast	1	96.6	99.9	75.4	13.7	18.1	9	2018.06.02	970301	122	222	429.1
8/8	Overcast	0	79.6	99.9	54.2	14.2	18.4	9.9	2018.06.03	970302	123	222	443.3
	Overcast	7.1	78.4	99.9	58.3	15.9	19.9	11.2	2018.06.04	970303	124	229.1	459.2
	Semi - Cloudy	0.1	87.8	99.9	61.1	15.2	19	12	2018.06.05	970304	125	229.2	474.4
1/8	Semi - Cloudy	6.1	76.4	99.9	40.3	16	20.6	117	2018.06.06	970305	126	235.3	490.4
4/8	Semi - Cloudy	0	87.3	99.9	56.6	17	21.1	12.3	2018.06.07	970306	127	235.3	507.4
1/8	Semi - Cloudy	0.3	91.2	99.9	61.8	17.7	21.4	13.5	2018.06.08	970307	128	235.6	525.1
visibility 45 m	Dense fog	2	90.5	99.9	63.7	20.6	26.3	14.3	2018.06.09	970308	129	237.6	545.7
7/8	Semi - Cloudy	0.6	98.6	99.9	80.8	23.3	29.4	18.7	2018.06.10	970309	130	238.2	569
8/8	Overcast	0.4	91.4	99.9	63.7	24.4	31.1	19.4	2018.06.11	970310	131	238.6	593.4
	Overcast	0	70.3	99.9	37	21.5	26.1	17.7	2018.06.12	970311	132	238.6	614.9
visibility 45 m	Dense fog	0.4	99.8	99.9	89.5	21.2	25.8	16.5	2018.06.13	970312	133	239	636.1
visibility 45 m	Dense fog	1.4	99.8	99.9	90.5	21.1	25.9	16.4	2018.06.14	970313	134	240.4	657.2
	Dense fog	1.6	75.4	99.9	40.4	20.1	24.2	15.9	2018.06.15	970314	135	242	677.3
	Dense fog	0.9	77.4	99.9	43	19.4	27.9	13.6	2018.06.16	970315	136	242.9	696.7
	Dense fog	0	63	99.9	37.2	17.3	21.4	13.5	2018.06.17	970316	137	242.9	714
	Overcast	0	77.2	99.9	56.1	16.2	20.4	13.3	2018.06.18	970317	138	242.9	730.2
	Overcast	6.9	99.2	99.9	78.5	18	22.7	13.3	2018.06.19	970318	139	249.8	748.2
8/8	Overcast	2	99.9	99.9	99.8	17.9	22	13.5	2018.06.20	970319	140	251.8	766.1
8/8	Overcast	1	99.9	99.9	94.7	20.7	26.6	14.8	2018.06.21	970320	141	252.8	786.8
visibility 45 m	Dense fog	2.2	99.9	99.9	96.5	24.3	30.7	18.8	2018.06.22	970321	142	255	811.1
visibility 45 m	Dense fog	10	99.9	99.9	99.9	21.4	24.9	15	2018.06.23	970322	143	265	832.5
visibility 45 m	Dense fog	0.7	99.9	99.9	99.9	17.7	22.1	13.6	2018.06.24	970323	144	265.7	850.2
	Sunny & Clear	1.3	94.7	99.9	64.4	17.3	22.5	13.4	2018.06.25	970324	145	267	867.5
	Sunny & Clear	6.2	91.3	99.9	55.2	15.7	20.5	12.8	2018.06.26	970325	146	273.2	883.2
	Sunny & Clear	0.7	86	99.9	62.4	11.8	13.3	10.7	2018.06.27	970326	147	273.9	895
	Semi - Cloudy	0.5	67.9	99.9	45.7	14	18.4	10.5	2018.06.28	970327	148	274.4	909
4/8	Semi - Cloudy	0	86.9	99.9	32.5	22.8	30.1	14.7	2018.06.29	970328	149	274.4	931.8
4/8	Semi - Cloudy	4	97.7	99.9	75.2	19.7	22.7	15.5	2018.06.30	970329	150	278.4	951.5
	Sunny & Clear	0	95.1	99.9	78.3	17	20.6	13.6	2018.07.01	970330	151	278.4	968.5
	Sunny & Clear	0	93.5	99.9	78.2	13.1	15.4	11.9	2018.07.02	970331	152	278.4	981.6
	Semi - Cloudy	0	83	97.5	69.9	11	15.8	8.1	2018.07.03	970401	153	278.4	992.6
2/8	Semi - Cloudy	0	69.9	76.2	61.4	10.7	15.2	7.4	2018.07.04	970402	154	278.4	1003.3
	Sunny & Clear	0	66	90.6	42.5	10.1	14.6	7.4	2018.07.05	970403	155	278.4	1013.4
	Sunny & Clear	0	90.4	99.9	77.3	12.2	18.9	7.5	2018.07.06	970404	156	278.4	1025.6
	Sunny & Clear	0	72.9	99.2	56.9	13	18.9	7.4	2018.07.07	970405	157	278.4	1038.6
	Sunny & Clear	0	69.8	87.5	54.5	12	17.7	8.8	2018.07.08	970406	158	278.4	1050.6
	Sunny & Clear	0	54.8	74.9	43.4	13.7	19.4	7.5	2018.07.09	970407	159	278.4	1064.3
	Sunny & Clear	0	48.9	71.7	31.4	10.9	15.8	2.8	2018.07.10	970408	160	278.4	1075.2
	Sunny & Clear	0	38.8	74.4	20	10.8	17.9	3.5	2018.07.11	970409	161	278.4	1086
	Sunny & Clear	0	37.1	70	15.8	14.4	19.2	10.7	2018.07.12	970410	162	278.4	1100.4
	Sunny & Clear	0	54.5	65.1	24.4	14	20.1	8.6	2018.07.13	970411	163	278.4	1114.4
	Sunny & Clear	0	49.2	85.1	23	8.4	14.9	3.9	2018.07.14	970412	164	278.4	1122.8
	Sunny & Clear	0	45.6	68.7	22.7	8.1	15.9	3.9	2018.07.15	970413	165	278.4	1130.9
	Sunny & Clear	0	44.1	61	30.8	13.3	19.7	9.1	2018.07.16	970414	166	278.4	1144.2
	Sunny & Clear	0	58.8	99.9	21.3	14.3	20	9.2	2018.07.17	970415	167	278.4	1158.5
	Sunny & Clear	0	93	99.9	66.2	15.3	21	10	2018.07.18	970416	168	278.4	1173.8
6/8	Semi - Cloudy	0	99.5	99.9	92	15	19.7	10	2018.07.19	970417	169	278.4	1188.8
	Sunny & Clear	0	93.4	99.9	73.1	12.2	16.4	8.05	2018.07.20	970418	170	278.4	1201
3/8	Semi - Cloudy	0	95.2	99.9	72.5	9.9	13.5	8	2018.07.21	970419	171	278.4	1210.9
	Sunny & Clear	0	79.6	99.9	50.9	10.6	14.5	7.3	2018.07.22	970420	172	278.4	1221.5
4/8	Semi - Cloudy	0	57.8	99.9	25.6	10	13.5	8.2	2018.07.23	970421	173	278.4	1231.5
	Sunny & Clear	0	73.7	99.9	24.9	8.9	11.2	7.5	2018.07.24	970422	174	278.4	1240.4
	Sunny & Clear	0	85.2	99.9	70.8	9	13.2	7.1	2018.07.25	970423	175	278.4	1249.4
5/8	Semi - Cloudy	0	88.1	99.9	63.8	12.8	17.6	8.1	2018.07.26	970424	176	278.4	1262.2
8/8	Overcast	19.3	99.8	99.9	88.1	14.3	19.2	10	2018.07.27	970425	177	297.7	1276.5
visibility 45 m	Dense fog	1.2	99.9	99.9	99.9	14.9	19.9	10.9	2018.07.28	970426	178	298.9	1291.4
5/8	Semi - Cloudy	0.1	99.9	99.9	99.9	16.2	21.5	11.2	2018.07.29	970427	179	299	1307.6
	Semi - Cloudy	0	50.1	99.9	13.7	15.1	22.8	10.2	2018.07.30	970428	180	299	1322.7
	Semi - Cloudy	0	81.4	99.9	30.5	12.9	17.8	9.3	2018.07.31	970429	181	299	1335.6
6/8	Semi - Cloudy	0	98.9	99.9	85.3	13.1	17.2	9.2	2018.08.01	970430	182	299	1348.7
visibility 45 m	Dense fog	7.5	99.9	99.9	99.9	12.9	17.2	8.5	2018.08.02	970431	183	306.5	1361.6
7/8	Semi - Cloudy	0.1	99.1	99.9	88.5	14.1	18.4	10.7	2018.08.03	#REF!	184	306.6	1375.7
2/8	Semi - Cloudy	0	88	99.9	36.6	17.7	24.7	12.1	2018.08.04	#REF!	185	306.6	1393.4
	Sunny & Clear	0	73.7	99.9	40.4	20.8	25.7	15.4	2018.08.05	#REF!	186	306.6	1414.2
	Sunny & Clear	0	81.2	99.9	52.5	21	26.4	16.9	2018.08.06	#REF!	187	306.6	1435.2
	Sunny & Clear	0	97.3	99.9	64.3	19	22.6	15.1	2018.08.07	#REF!	188	306.6	1454.2
	Sunny & Clear	0	73	99.9	53.3	17.7	22.7	14.5	2018.08.08	#REF!	189	306.6	1471.9
2/8	Semi - Cloudy	0	69.1	99.9	40.8	18.5	24.3	14.1	2018.08.09	#REF!	190	306.6	1490.4
	Sunny & Clear	0	69.9	99.6	38.1	19.7	24.9	14.9	2018.08.10	#REF!	191	306.6	1510.1
3/8	Semi - Cloudy	0	72.8	99.9	40.5	19	23.3	14.8	2018.08.11	#REF!	192	306.6	1529.1
	Sunny & Clear	0	67.6	99.9	38.1	18.3	22.6	14.6	2018.08.12	#REF!	193	306.6	1547.4
	Sunny & Clear	0	78.2	99.9	40.5	17.3	22.2	13.6	2018.08.13	#REF!	194	306.6	1564.7
	Sunny & Clear	0	88.6	99.9	39.3	16.4	22.3	12.2	2018.08.14	#REF!	195	306.6	1581.1
	Sunny & Clear	0	72.9	99.9	56.8	18.3	25.8	12.7	2018.08.15	#REF!	196	306.6	1599.4
3/8	Semi - Cloudy	0	91.5	99.9	60.6	17.1	22.2	12.5	2018.08.16	#REF!	197	306.6	1616.5
	Overcast	0	99.9	99.9	29.3	14.4	17	12.7	2018.08.17	#REF!	198	306.6	1630.9
	Sunny & Clear	0	92.1	99.1	65.7	14.89	19.6	11.8	2018.08.18	#REF!	199	306.6	1645.79
	Sunny & Clear	0	91.5	99.9	99.960.5	15.9	21.1	11.6	2018.08.19	#REF!	200	306.6	1661.69
	Dense fog	0	99.9	99.9	64	15.8	20.1	13.1	2018.08.20	#REF!	201	306.6	1677.49
	Dense fog	0	99.9	99.9	97.6	13.2	17	11.6	2018.08.21	#REF!	202	306.6	1690.69
visibility 45m	Dense fog	0.1	99.9	99.9	99.9	10.4	12.7	8.2	2018.08.22	#REF!	203	306.7	1701.09
visibility 45m	Dense fog	0.6	99.9	99.9	99.9	10.2	14.3	8.1	2018.08.23	#REF!	204	307.3	1711.29
visibility 45m	Dense fog	1.1	99.9	99.9	99.9	9.7	10.8	8.7	2018.08.24	#REF!	205	308.4	1720.99
visibility 45m	Dense fog	2.1	99.9	98	99.9	9.4	10.5	8.5	2018.08.25	#REF!	206	310.5	1730.39
8.8	Overcast	0.4	99.9	99.9	99.6	9.6	13.5	6.6	2018.08.26	#REF!	207	310.9	1739.99
	Sunny & Clear	0	98.4	99.9	85.8	12.9	18.7	8	2018.08.27	#REF!	208	310.9	1752.89
	Sunny & Clear	0	92.5	99.9	73.4	16.6	22.4	11.2	2018.08.28	#REF!	209	310.9	1769.49
	Sunny & Clear	0	96.3	99.9	79.2	14.4	19.4	10.6	2018.08.29	#REF!	210	310.9	1783.89
9.4	Semi - Cloudy	2.1	97.8	99.9	82.2	12.6	17.9	9.9	2018.08.30	#REF!	211	313	1796.49
visibility 45m	Dense fog	12.2	99.9	99.9	99.9	9.4	10.6	7.6	2018.08.31	#REF!	212	325.2	1805.89
visibility 45m	Dense fog	0.2	99.9	99.9	99.9	10.6	13.9	8.9	2018.09.01	#REF!	213	325.4	1816.49
	Dense fog	0	99.9	99.9	99.6	12.1	18.4	8.8	2018.09.02	#REF!	214	325.4	1828.59
Visibility 45m	Dense fog	0.7	96.1	99.9	99.9	10.6	11.3	9.9	2018.09.03	#REF!	215	326.1	1839.19
	Dense fog	0	86.9	99.9	79.4	12.6	17.3	7.9	2018.09.04	#REF!	216	326.1	1851.79
	Sunny & Clear	0	81.8	99.9	65.5	14.4	20.3	9.5	2018.09.05	#REF!	217	326.1	1866.19
	Sunny & Clear	0	90.2	99.9	47.2	15	22	10.7	2018.09.06	#REF!	218	326.1	1881.19
	Sunny & Clear	0	89.8	99.9	71.3	13.1	19.2	8.4	2018.09.07	#REF!	219	326.1	1894.29
	Sunny & Clear	0	71.5	99.9	70	13.8	19	8.8	2018.09.08	#REF!	220	326.1	1908.09
	Sunny & Clear	0	76.8	99.9	49.2	15.2	20.9	10.6	2018.09.09	#REF!	221	326.1	1923.29
	Sunny & Clear	0	93.9	99.9	55.4	15.7	21.1	11.8	2018.09.10	#REF!	222	326.1	1938.99
	Sunny & Clear	0	84.3	99.9	58.9	13.5	19.2	8.8	2018.09.11	#REF!	223	326.1	1952.49
	Sunny & Clear	0	82.8	99.9	56.6	11.8	15.3	8.8	2018.09.12	#REF!	224	326.1	1964.29
	Sunny & Clear	0	85.9	99.9	45.7	11.5	16.2	7.2	2018.09.13	#REF!	225	326.1	1975.79
	Semi - Cloudy	0	96	99.9	53.5	10.7	16.2	7.6	2018.09.14	#REF!	226	326.1	1986.49
	Sunny & Clear	0	76.7	99.9	73.1	11.7	16.6	8.7	2018.09.15	#REF!	227	326.1	1998.19
	Sunny & Clear	0	79.6	99.9	45.6	14.4	21.6	9.1	2018.09.16	#REF!	228	326.1	2012.59
	Sunny & Clear	0	47.9	99.9	39.5	14.1	20.4	7.9	2018.09.17	#REF!	229	326.1	2026.69
	Sunny & Clear	0	54.9	99.1	21.1	18.3	24.1	13	2018.09.18	#REF!	230	326.1	2044.99
	Sunny & Clear	0	94.9	99.9	27.3	16.8	23.4	11.7	2018.09.19	#REF!	231	326.1	2061.79
	Semi - Cloudy	0	83.1	99.9	73.2	12.8	17.3	9.6	2018.09.20	#REF!	232	326.1	2074.59
	Sunny & Clear	0	49.3	99.9	46.6	14.1	18.9	9	2018.09.21	#REF!	233	326.1	2088.69
	Sunny & Clear	0	86.6	99.9	29.2	16.9	22.5	9.9	2018.09.22	#REF!	234	326.1	2105.59
	Sunny & Clear	0	90.9	99.9	49.9	13.8	19.4	8.8	2018.09.23	#REF!	235	326.1	2119.39
	Sunny & Clear	0	47.8	99.9	68.4	13.6	19.7	9.5	2018.09.24	#REF!	236	326.1	2132.99
	Sunny & Clear	0	26.5	98	27	18.9	24.3	12.6	2018.09.25	#REF!	237	326.1	2151.89
	Sunny & Clear	0	48.3	44.1	20.6	21.5	26.7	17.1	2018.09.26	#REF!	238	326.1	2173.39
	Sunny & Clear	0	90.7	99.9	14.9	18.4	24.8	11.5	2018.09.27	#REF!	239	326.1	2191.79
	Semi - Cloudy	0	99.4	99.9	66.9	13.3	18.8	9.4	2018.09.28	#REF!	240	326.1	2205.09
	Semi - Cloudy	0.1	99.9	99.9	88.8	10.9	15.4	7.7	2018.09.29	#REF!	241	326.2	2215.99
	Semi - Cloudy	1.6	99.9	99.9	99.9	9.5	12.3	8.1	2018.09.30	#REF!	242	327.8	2225.49
